# Supplementary material for: FELLA: an R package to enrich metabolomics data
Source: BMC Bioinformatics. 2018 Dec 22;19:538. doi: 10.1186/s12859-018-2487-5 (PMC6303911; doi:10.1186/s12859-018-2487-5)
Supplement: Supplementary file 5 — Descriptive files on the three human datasets: a summary of the inputs (descriptive_input.csv), input and reported subgraph in each dataset (dataset_input.csv, dataset_subgraph.csv and dataset_subgraph.pdf), hits discussed in the results section (descriptive_hits.csv). Also contains the database object (fella_data.RData) and metadata about the database (info_fella_data.txt), the KEGG version (info_kegg.txt) and the R session (info_session.txt). (ZIP 525 kb) [file 12859_2018_2487_MOESM5_ESM.zip › fella_sm/epithelial_input.csv]

KEGG id	Names
C00025	L-Glutamate,L-Glutamic acid,L-Glutaminic acid,Glutamate
C00043	UDP-N-acetyl-alpha-D-glucosamine,UDP-N-acetyl-D-glucosamine,UDP-N-acetylglucosamine
C00064	L-Glutamine,L-2-Aminoglutaramic acid
C00073	L-Methionine,Methionine,L-2-Amino-4methylthiobutyric acid
C00082	L-Tyrosine,(S)-3-(p-Hydroxyphenyl)alanine,(S)-2-Amino-3-(p-hydroxyphenyl)propionic acid,Tyrosine
C00487	Carnitine,gamma-Trimethyl-hydroxybutyrobetaine,3-Hydroxy-4-trimethylammoniobutanoate
C00588	Choline phosphate,Phosphorylcholine,Phosphocholine,O-Phosphocholine
C00670	sn-Glycero-3-phosphocholine,Glycerophosphocholine
