# Supplementary material for: FELLA: an R package to enrich metabolomics data
Source: BMC Bioinformatics. 2018 Dec 22;19:538. doi: 10.1186/s12859-018-2487-5 (PMC6303911; doi:10.1186/s12859-018-2487-5)
Supplement: Supplementary file 5 — Descriptive files on the three human datasets: a summary of the inputs (descriptive_input.csv), input and reported subgraph in each dataset (dataset_input.csv, dataset_subgraph.csv and dataset_subgraph.pdf), hits discussed in the results section (descriptive_hits.csv). Also contains the database object (fella_data.RData) and metadata about the database (info_fella_data.txt), the KEGG version (info_kegg.txt) and the R session (info_session.txt). (ZIP 525 kb) [file 12859_2018_2487_MOESM5_ESM.zip › fella_sm/malaria_subgraph.csv]

KEGG.id	Entry.type	KEGG.name	p.score
hsa00591	pathway	Linoleic acid metabolism - Homo sapiens (huma...	1e-06
hsa00600	pathway	Sphingolipid metabolism - Homo sapiens (human...	1e-06
hsa04925	pathway	Aldosterone synthesis and secretion - Homo sa...	1e-06
hsa05215	pathway	Prostate cancer - Homo sapiens (human)	1e-06
M00108	module	C21-Steroid hormone biosynthesis, progesteron...	1e-06
M00109	module	C21-Steroid hormone biosynthesis, progesteron...	1e-06
1.1.1.50	enzyme	3alpha-hydroxysteroid 3-dehydrogenase (Si-spe...	1e-06
1.14.15.4	enzyme	steroid 11beta-monooxygenase	1e-06
1.14.15.5	enzyme	corticosterone 18-monooxygenase	1e-06
1.3.1.3	enzyme	Delta4-3-oxosteroid 5beta-reductase	1e-06
2.7.8.27	enzyme	sphingomyelin synthase	1e-06
3.1.4.12	enzyme	sphingomyelin phosphodiesterase	1e-06
3.2.1.46	enzyme	galactosylceramidase	1e-06
3.2.1.62	enzyme	glycosylceramidase	1e-06
R01500	reaction	UDP-alpha-D-galactose:N-acylsphingosine D-gal...	1e-06
R01891	reaction	CDP-choline:N-acylsphingosine cholinephosphot...	1e-06
R02541	reaction	Sphingomyelin cholinephosphohydrolase	1e-06
R02542	reaction	Sphingomyelin ceramide-phosphohydrolase	1e-06
R02543	reaction	Acyl-CoA:sphingosine N-acyltransferase	1e-06
R02834	reaction	Cortisol:NAD+ 11-oxidoreductase	1e-06
R02836	reaction	Cortisol:NADP+ 11-oxidoreductase	1e-06
R02841	reaction	11beta,17alpha,21-Trihydroxy-5beta-pregnane-3...	1e-06
R02843	reaction	steroid,reduced ferredoxin:oxygen oxidoreduct...	1e-06
R02893	reaction	17alpha,21-dihydroxy-5beta-pregnane-3,11,20-t...	1e-06
R03262	reaction	Corticosterone,reduced-adrenal-ferredoxin:oxy...	1e-06
R03263	reaction	18-Hydroxycorticosterone + Reduced adrenal fe...	1e-06
R03617	reaction	D-galactosyl-N-acylsphingosine galactohydrola...	1e-06
R04016	reaction	Galactosylceramide + UDP-alpha-D-galactose <=...	1e-06
R04019	reaction	Digalactosylceramide galactohydrolase	1e-06
R04829	reaction	Urocortisone:NAD+ oxidoreductase (B-specific)	1e-06
R04830	reaction	Urocortisone:NADP+ oxidoreductase (B-specific...	1e-06
R04832	reaction	Urocortisol:NAD+ oxidoreductase (B-specific)	1e-06
R04833	reaction	Urocortisol:NADP+ oxidoreductase (B-specific)	1e-06
R04835	reaction	3alpha,11beta,21-Trihydroxy-20-oxo-5beta-preg...	1e-06
R04836	reaction	3alpha,11beta,21-Trihydroxy-20-oxo-5beta-preg...	1e-06
R05207	reaction	Leukotriene E4 + L-Glutamate <=> Leukotriene ...	1e-06
R07061	reaction	linoleate:oxygen (8R)-oxidoreductase	1e-06
R07062	reaction	(8R,9Z,12Z)-8-hydroperoxyoctadeca-9,12-dienoa...	1e-06
R08969	reaction	ceramide:phosphatidylcholine cholinephosphotr...	1e-06
R08995	reaction	Cortisol <=> 11beta-Hydroxyandrost-4-ene-3,17...	1e-06
R09905	reaction	(8R,9Z,12Z)-8-hydroperoxyoctadeca-9,12-dienoa...	1e-06
C00550	compound	Sphingomyelin	1e-06
C00735	compound	Cortisol	1e-06
C01124	compound	18-Hydroxycorticosterone	1e-06
C02686	compound	Galactosylceramide	1e-06
C05469	compound	17alpha,21-Dihydroxy-5beta-pregnane-3,11,20-t...	1e-06
C05471	compound	11beta,17alpha,21-Trihydroxy-5beta-pregnane-3...	1e-06
C05474	compound	3alpha,11beta,21-Trihydroxy-20-oxo-5beta-preg...	1e-06
C06462	compound	Leukotriene F4	1e-06
C14831	compound	8(R)-HPODE	1e-06
