# Supplementary material for: FELLA: an R package to enrich metabolomics data
Source: BMC Bioinformatics. 2018 Dec 22;19:538. doi: 10.1186/s12859-018-2487-5 (PMC6303911; doi:10.1186/s12859-018-2487-5)
Supplement: Supplementary file 5 — Descriptive files on the three human datasets: a summary of the inputs (descriptive_input.csv), input and reported subgraph in each dataset (dataset_input.csv, dataset_subgraph.csv and dataset_subgraph.pdf), hits discussed in the results section (descriptive_hits.csv). Also contains the database object (fella_data.RData) and metadata about the database (info_fella_data.txt), the KEGG version (info_kegg.txt) and the R session (info_session.txt). (ZIP 525 kb) [file 12859_2018_2487_MOESM5_ESM.zip › fella_sm/info_session.txt]

R Under development (unstable) (2017-12-31 r73996)
Platform: x86_64-pc-linux-gnu (64-bit)
Running under: Debian GNU/Linux 9 (stretch)

Matrix products: default
BLAS: /usr/lib/openblas-base/libblas.so.3
LAPACK: /usr/lib/libopenblasp-r0.2.19.so

locale:
 [1] LC_CTYPE=en_US.UTF-8       LC_NUMERIC=C              
 [3] LC_TIME=en_US.UTF-8        LC_COLLATE=en_US.UTF-8    
 [5] LC_MONETARY=en_US.UTF-8    LC_MESSAGES=C             
 [7] LC_PAPER=en_US.UTF-8       LC_NAME=C                 
 [9] LC_ADDRESS=C               LC_TELEPHONE=C            
[11] LC_MEASUREMENT=en_US.UTF-8 LC_IDENTIFICATION=C       

attached base packages:
[1] parallel  stats4    stats     graphics  grDevices utils     datasets 
[8] methods   base     

other attached packages:
 [1] org.Hs.eg.db_3.5.0        AnnotationDbi_1.41.4     
 [3] IRanges_2.13.26           S4Vectors_0.17.33        
 [5] Biobase_2.39.1            BiocGenerics_0.25.3      
 [7] FELLA_0.99.3.1            BiocStyle_2.7.8          
 [9] diffuStats_0.103.2        precrec_0.9.1            
[11] plyr_1.8.4                RcppParallel_4.3.20      
[13] RcppArmadillo_0.8.300.1.0 Rcpp_0.12.14             
[15] igraph_1.1.2              expm_0.999-2             
[17] MASS_7.3-48               Matrix_1.2-12            

loaded via a namespace (and not attached):
 [1] lattice_0.20-35      GO.db_3.5.0          prettyunits_1.0.2   
 [4] png_0.1-7            Biostrings_2.47.9    assertthat_0.2.0    
 [7] rprojroot_1.3-1      digest_0.6.15        R6_2.2.2            
[10] backports_1.1.2      RSQLite_2.0          evaluate_0.10.1     
[13] httr_1.3.1           ggplot2_2.2.1        highr_0.6           
[16] BiocInstaller_1.29.4 pillar_1.0.1         zlibbioc_1.25.0     
[19] rlang_0.2.0          progress_1.1.2       lazyeval_0.2.1      
[22] curl_3.1             data.table_1.10.4-3  blob_1.1.0          
[25] rmarkdown_1.8        devtools_1.13.4      stringr_1.3.0       
[28] RCurl_1.95-4.9       bit_1.1-12           biomaRt_2.35.10     
[31] munsell_0.4.3        compiler_3.5.0       xfun_0.1            
[34] pkgconfig_2.0.1      htmltools_0.3.6      KEGGREST_1.19.2     
[37] tibble_1.4.1         bookdown_0.6         XML_3.98-1.9        
[40] withr_2.1.1          bitops_1.0-6         grid_3.5.0          
[43] gtable_0.2.0         DBI_0.7              magrittr_1.5        
[46] scales_0.5.0         GOSemSim_2.5.1       stringi_1.1.6       
[49] XVector_0.19.8       tools_3.5.0          bit64_0.9-7         
[52] yaml_2.1.16          colorspace_1.3-2     memoise_1.1.0       
[55] knitr_1.20          
