# Supplementary material for: FELLA: an R package to enrich metabolomics data
Source: BMC Bioinformatics. 2018 Dec 22;19:538. doi: 10.1186/s12859-018-2487-5 (PMC6303911; doi:10.1186/s12859-018-2487-5)
Supplement: Supplementary file 5 — Descriptive files on the three human datasets: a summary of the inputs (descriptive_input.csv), input and reported subgraph in each dataset (dataset_input.csv, dataset_subgraph.csv and dataset_subgraph.pdf), hits discussed in the results section (descriptive_hits.csv). Also contains the database object (fella_data.RData) and metadata about the database (info_fella_data.txt), the KEGG version (info_kegg.txt) and the R session (info_session.txt). (ZIP 525 kb) [file 12859_2018_2487_MOESM5_ESM.zip › fella_sm/epithelial_subgraph.csv]

KEGG.id	Entry.type	KEGG.name	p.score
hsa00512	pathway	Mucin type O-glycan biosynthesis - Homo sapie...	1.32477115127569e-05
hsa00601	pathway	Glycosphingolipid biosynthesis - lacto and ne...	0.000888245740808067
hsa02010	pathway	ABC transporters - Homo sapiens (human)	0.000178647734178172
hsa05231	pathway	Choline metabolism in cancer - Homo sapiens (...	1e-06
M00056	module	O-glycan biosynthesis, mucin type core	1.15194129411211e-06
M00059	module	Glycosaminoglycan biosynthesis, heparan sulfa...	1e-06
M00065	module	GPI-anchor biosynthesis, core oligosaccharide	0.00023029229029209
M00070	module	Glycosphingolipid biosynthesis, lacto-series,...	0.000150011743062792
M00071	module	Glycosphingolipid biosynthesis, neolacto-seri...	0.000308980876646128
M00075	module	N-glycan biosynthesis, complex type	1e-06
M00090	module	Phosphatidylcholine (PC) biosynthesis, cholin...	0.00084473615888802
1.14.11.1	enzyme	gamma-butyrobetaine dioxygenase	1e-06
1.14.16.1	enzyme	phenylalanine 4-monooxygenase	0.000382959164927225
1.14.16.2	enzyme	tyrosine 3-monooxygenase	0.000282684463745422
2.3.1.7	enzyme	carnitine O-acetyltransferase	1e-06
2.4.1.102	enzyme	beta-1,3-galactosyl-O-glycosyl-glycoprotein b...	1e-06
2.4.1.141	enzyme	N-acetylglucosaminyldiphosphodolichol N-acety...	1e-06
2.4.1.143	enzyme	alpha-1,6-mannosyl-glycoprotein 2-beta-N-acet...	1e-06
2.4.1.144	enzyme	beta-1,4-mannosyl-glycoprotein 4-beta-N-acety...	1e-06
2.4.1.145	enzyme	alpha-1,3-mannosyl-glycoprotein 4-beta-N-acet...	1e-06
2.4.1.146	enzyme	beta-1,3-galactosyl-O-glycosyl-glycoprotein b...	1e-06
2.4.1.147	enzyme	acetylgalactosaminyl-O-glycosyl-glycoprotein ...	1e-06
2.4.1.149	enzyme	N-acetyllactosaminide beta-1,3-N-acetylglucos...	1e-06
2.4.1.150	enzyme	N-acetyllactosaminide beta-1,6-N-acetylglucos...	1e-06
2.4.1.155	enzyme	alpha-1,6-mannosyl-glycoprotein 6-beta-N-acet...	1e-06
2.4.1.198	enzyme	phosphatidylinositol N-acetylglucosaminyltran...	1e-06
2.4.1.201	enzyme	alpha-1,6-mannosyl-glycoprotein 4-beta-N-acet...	1e-06
2.4.1.206	enzyme	lactosylceramide 1,3-N-acetyl-beta-D-glucosam...	1e-06
2.4.1.223	enzyme	glucuronosyl-galactosyl-proteoglycan 4-alpha-...	1e-06
2.4.1.224	enzyme	glucuronosyl-N-acetylglucosaminyl-proteoglyca...	1e-06
2.4.1.312	enzyme	protein O-mannose beta-1,4-N-acetylglucosamin...	1e-06
2.4.1.68	enzyme	glycoprotein 6-alpha-L-fucosyltransferase	1e-06
2.4.99.3	enzyme	alpha-N-acetylgalactosaminide alpha-2,6-sialy...	1.32477115127569e-05
2.6.1.16	enzyme	glutamine---fructose-6-phosphate transaminase...	0.00018586816322565
2.6.1.5	enzyme	tyrosine transaminase	0.000452191206914599
2.7.1.32	enzyme	choline kinase	1e-06
2.7.7.23	enzyme	UDP-N-acetylglucosamine diphosphorylase	5.97108716309612e-05
2.7.8.15	enzyme	UDP-N-acetylglucosamine---dolichyl-phosphate ...	2.40800823259833e-05
2.7.8.17	enzyme	UDP-N-acetylglucosamine---lysosomal-enzyme N-...	1e-06
3.1.1.5	enzyme	lysophospholipase	1e-06
3.1.3.75	enzyme	phosphoethanolamine/phosphocholine phosphatas...	1e-06
3.1.4.12	enzyme	sphingomyelin phosphodiesterase	1e-06
3.1.4.2	enzyme	glycerophosphocholine phosphodiesterase	1e-06
3.2.1.114	enzyme	mannosyl-oligosaccharide 1,3-1,6-alpha-mannos...	0.000209880536361904
3.2.1.183	enzyme	UDP-N-acetylglucosamine 2-epimerase (hydrolys...	4.57244652661506e-05
3.3.2.2	enzyme	lysoplasmalogenase	1e-06
3.6.1.53	enzyme	Mn2+-dependent ADP-ribose/CDP-alcohol diphosp...	1e-06
5.1.3.17	enzyme	heparosan-N-sulfate-glucuronate 5-epimerase	1e-06
5.1.3.2	enzyme	UDP-glucose 4-epimerase	0.000298153558490987
6.3.1.2	enzyme	glutamine synthetase	0.000254521106092407
6.3.4.2	enzyme	CTP synthase (glutamine hydrolysing)	3.67651108757584e-06
6.3.5.4	enzyme	asparagine synthase (glutamine-hydrolysing)	0.000122210366113818
R00021	reaction	L-glutamate:ferredoxin oxidoreductase (transa...	1e-06
R00031	reaction	1,2-benzenediol:oxygen oxidoreductase	1e-06
R00093	reaction	L-glutamate:NAD+ oxidoreductase (transaminati...	1e-06
R00114	reaction	L-Glutamate:NADP+ oxidoreductase (transaminat...	1e-06
R00177	reaction	ATP:L-methionine S-adenosyltransferase	3.16862145023494e-06
R00253	reaction	L-Glutamate:ammonia ligase (ADP-forming)	1e-06
R00256	reaction	L-glutamine amidohydrolase	1e-06
R00414	reaction	UDP-N-acetyl-D-glucosamine 2-epimerase	7.742223377203e-06
R00416	reaction	UTP:N-acetyl-alpha-D-glucosamine-1-phosphate ...	1.78942818796679e-05
R00418	reaction	UDP-N-acetyl-D-glucosamine 4-epimerase	1e-06
R00573	reaction	UTP:L-glutamine amido-ligase (ADP-forming)	1e-06
R00575	reaction	HCO3-:L-glutamine amido-ligase (ADP-forming, ...	1e-06
R00576	reaction	L-Glutamine:pyruvate aminotransferase	0.00106837799817047
R00578	reaction	L-aspartate:L-glutamine amido-ligase (AMP-for...	2.26183530744659e-05
R00650	reaction	S-Adenosyl-L-methionine:L-homocysteine S-meth...	0.000344320584534154
R00660	reaction	Phosphoenolpyruvate:UDP-N-acetyl-D-glucosamin...	0.00135996050447263
R00729	reaction	L-Tyrosine:oxygen oxidoreductase (deaminating...	1e-06
R00731	reaction	L-Tyrosine:oxygen oxidoreductase	1e-06
R00732	reaction	L-arogenate:NAD+ oxidoreductase	4.80093104856196e-05
R00733	reaction	L-arogenate:NADP+ oxidoreductase	5.2381867440705e-05
R00734	reaction	L-tyrosine:2-oxoglutarate aminotransferase	1e-06
R00736	reaction	L-tyrosine carboxy-lyase (tyramine-forming)	0.000109638926209557
R00737	reaction	L-tyrosine ammonia-lyase (trans-p-hydroxycinn...	1e-06
R00768	reaction	L-glutamine:D-fructose-6-phosphate isomerase ...	5.15495863700974e-05
R00986	reaction	Chorismate pyruvate-lyase (amino-accepting)	0.000107273299423239
R01021	reaction	ATP:choline phosphotransferase	1e-06
R01030	reaction	sn-Glycero-3-phosphocholine glycerophosphohyd...	1e-06
R01231	reaction	Xanthosine-5'-phosphate:L-glutamine amido-lig...	0.000139951409241644
R01312	reaction	Phosphatidylcholine cholinephosphohydrolase	1e-06
R01795	reaction	L-Phenylalanine,tetrahydrobiopterin:oxygen ox...	4.35380000931964e-06
R01815	reaction	L-Tyrosine,tetrahydrobiopterin:oxygen oxidore...	6.05553842880232e-06
R01890	reaction	CTP:choline-phosphate cytidylyltransferase	1e-06
R02335	reaction	UDP-N-acetyl-D-glucosamine:chitin 4-beta-N-ac...	0.000143280493135518
R02397	reaction	4-Trimethylammoniobutanoate,2-oxoglutarate:ox...	1e-06
R02541	reaction	Sphingomyelin cholinephosphohydrolase	1e-06
R02745	reaction	1-(1-alkenyl)-sn-glycero-3-phosphocholine ald...	1e-06
R02746	reaction	1-Acyl-sn-glycero-3-phosphocholine acylhydrol...	1e-06
R02747	reaction	2-Acyl-sn-glycero-3-phosphocholine acylhydrol...	1e-06
R05909	reaction	UDP-N-acetyl-D-glucosamine + Tn antigen <=> U...	1e-06
R05910	reaction	UDP-N-acetyl-D-glucosamine + Tn antigen <=> U...	1e-06
R05911	reaction	CMP-N-acetylneuraminate + Tn antigen <=> CMP ...	1.32477115127569e-05
R05912	reaction	UDP-N-acetyl-D-glucosamine + T antigen <=> UD...	1e-06
R05914	reaction	CMP-N-acetylneuraminate + G00026 <=> CMP + G0...	1.32477115127569e-05
R05915	reaction	UDP-N-acetyl-D-glucosamine + G00028 <=> UDP +...	1.15194129411211e-06
R05919	reaction	Dolichyl phosphate D-mannose + G00145 <=> Dol...	0.000230292290292108
R05921	reaction	Dolichyl phosphate D-mannose + G00147 <=> Dol...	0.000230292290292108
R05922	reaction	Dolichyl phosphate D-mannose + G00148 <=> Dol...	0.000230292290292108
R05930	reaction	UDP-N-acetyl-D-glucosamine + G00157 <=> UDP +...	1e-06
R05936	reaction	UDP-N-acetyl-D-glucosamine + G00163 <=> UDP +...	1e-06
R05969	reaction	UDP-N-acetyl-D-glucosamine:dolichyl-phosphate...	1e-06
R05970	reaction	UDP-N-acetyl-D-glucosamine + N-Acetyl-D-gluco...	1e-06
R05971	reaction	UDP-N-acetyl-D-glucosamine + Lactosylceramide...	1e-06
R05974	reaction	UDP-N-acetyl-D-glucosamine + nLc6Cer <=> UDP ...	1e-06
R05975	reaction	UDP-N-acetyl-D-glucosamine + Paragloboside <=...	1e-06
R05985	reaction	UDP-N-acetyl-D-glucosamine + G00014 <=> UDP +...	1e-06
R05986	reaction	UDP-N-acetyl-D-glucosamine + G00015 <=> UDP +...	1e-06
R05987	reaction	UDP-N-acetyl-D-glucosamine + G00015 <=> UDP +...	1e-06
R05988	reaction	GDP-L-fucose + G00015 <=> GDP + G00016	1e-06
R05991	reaction	UDP-N-acetyl-D-glucosamine + G00020 <=> UDP +...	1e-06
R05992	reaction	UDP-N-acetyl-D-glucosamine + G00021 <=> UDP +...	1e-06
R06021	reaction	UDP-D-galactose + G00077 <=> UDP + iso-nLc8Ce...	0.000888245740808067
R06027	reaction	GDP-L-fucose + nLc5Cer <=> GDP + Type II B an...	0.000888245740808067
R06033	reaction	UDP-D-galactose + nLc5Cer <=> UDP + nLc6Cer	0.000888245740808067
R06097	reaction	UDP-D-galactose + nLc7Cer <=> UDP + nLc8Cer	0.000888245740808067
R06189	reaction	UDP-N-acetyl-D-glucosamine + nLc6Cer <=> UDP ...	1e-06
R06192	reaction	UDP-D-galactose + G00072 <=> UDP + G00073	0.000888245740808067
R06198	reaction	UDP-D-galactose + Type II A antigen <=> UDP +...	0.000888245740808067
R06215	reaction	CMP-N-acetylneuraminate + Paragloboside <=> C...	0.000888245740808067
R06216	reaction	CMP-N-acetylneuraminate + nLc6Cer <=> CMP + V...	0.000888245740808067
R06221	reaction	GDP-L-fucose + V3Fuc-nLc6Cer <=> GDP + V3Fuc,...	0.000888245740808067
R06222	reaction	GDP-L-fucose + G00084 <=> GDP + G00085	0.000888245740808067
R06224	reaction	GDP-L-fucose + G00085 <=> GDP + G00086	0.000888245740808067
R06227	reaction	GDP-L-fucose + G00081 <=> GDP + G00082	0.000888245740808067
R06230	reaction	GDP-L-fucose + nLc6Cer <=> GDP + III3Fuc-nLc6...	0.000888245740808067
R06232	reaction	CMP-N-acetylneuraminate + V3Fuc-nLc6Cer <=> C...	0.000888245740808067
R06869	reaction	S-Adenosyl-L-methionine:phosphodimethylethano...	1e-06
R06871	reaction	Phosphocholine phosphohydrolase	1e-06
R07211	reaction	L-phenylalanine,tetrahydrobiopterin:oxygen ox...	0.000393609444908699
R07212	reaction	L-tyrosine,tetrahydrobiopterin:oxygen oxidore...	0.000366919778027442
R07396	reaction	4-Methylthio-2-oxobutanoic acid + L-Glutamate...	7.13447570610543e-06
R07456	reaction	D-ribulose 5-phosphate,D-glyceraldehyde 3-pho...	0.000112278777303633
R07628	reaction	UDP-D-galactose + G00031 <=> UDP + G00032	1.32477115127569e-05
R09254	reaction	L-tyrosine:pyruvate aminotransferase	1e-06
R09319	reaction	GDP-L-fucose + G00014 <=> GDP + G10770	1e-06
R09830	reaction	L-Tyrosine:NAD+ oxidoreductase (deaminating)	1e-06
R10139	reaction	G00165 + UDP-N-acetyl-D-glucosamine <=> G1306...	1e-06
R10246	reaction	L-tyrosine 4-methylphenol-lyase (2-iminoaceta...	0.000295372374140849
R11407	reaction	UDP-N-acetyl-D-glucosamine + G13027 <=> UDP +...	1e-06
R11917	reaction	L-tyrosine carboxy-lyase (oxidative-deaminati...	1.23185853351524e-06
C00025	compound	L-Glutamate	1e-06
C00043	compound	UDP-N-acetyl-alpha-D-glucosamine	1e-06
C00064	compound	L-Glutamine	1e-06
C00073	compound	L-Methionine	1e-06
C00082	compound	L-Tyrosine	1e-06
C00114	compound	Choline	0.000609359992716312
C00487	compound	Carnitine	1e-06
C00588	compound	Choline phosphate	1e-06
C00670	compound	sn-Glycero-3-phosphocholine	1e-06
