# Supplementary material for: FELLA: an R package to enrich metabolomics data
Source: BMC Bioinformatics. 2018 Dec 22;19:538. doi: 10.1186/s12859-018-2487-5 (PMC6303911; doi:10.1186/s12859-018-2487-5)
Supplement: Supplementary file 5 — Descriptive files on the three human datasets: a summary of the inputs (descriptive_input.csv), input and reported subgraph in each dataset (dataset_input.csv, dataset_subgraph.csv and dataset_subgraph.pdf), hits discussed in the results section (descriptive_hits.csv). Also contains the database object (fella_data.RData) and metadata about the database (info_fella_data.txt), the KEGG version (info_kegg.txt) and the R session (info_session.txt). (ZIP 525 kb) [file 12859_2018_2487_MOESM5_ESM.zip › fella_sm/descriptive_hits.csv]

KEGG.id	name	dataset	in_solution
hsa05231	Choline metabolism in cancer	epithelial	TRUE
C00114	Choline	epithelial	TRUE
M00056	O-glycan biosynthesis, mucin type core	epithelial	TRUE
hsa00512	Mucin type O-glycan biosynthesis	epithelial	TRUE
2.7.7.23	UDP-N-acetylglucosamine diphosphorylase	epithelial	TRUE
M00108	C21-Steroid hormone biosynthesis, progesterone => corticosterone/aldosterone	malaria	TRUE
M00109	C21-Steroid hormone biosynthesis, progesterone => cortisol/cortisone	malaria	TRUE
hsa04925	Aldosterone synthesis and secretion	malaria	TRUE
hsa00591	Linoleic acid metabolism	malaria	TRUE
hsa00600	Sphingolipid metabolism	malaria	TRUE
1.1.1.50	3alpha-hydroxysteroid 3-dehydrogenase (Si-specific)	malaria	TRUE
1.3.1.3	Delta4-3-oxosteroid 5beta-reductase	malaria	TRUE
hsa00020	Citrate cycle (TCA cycle)	ovarian	TRUE
M00009	Citrate cycle (TCA cycle, Krebs cycle)	ovarian	TRUE
M00010	Citrate cycle, first carbon oxidation	ovarian	TRUE
M00011	Citrate cycle, second carbon oxidation	ovarian	TRUE
M00100	Sphingosine degradation	ovarian	TRUE
4.2.1.2	fumarate hydratase	ovarian	TRUE
1.3.5.1	succinate dehydrogenase	ovarian	TRUE
4.2.1.3	aconitase	ovarian	TRUE
hsa04142	Lysosome	ovarian	TRUE
2.7.1.1	hexokinase	ovarian	TRUE
