# Supplementary material for: FELLA: an R package to enrich metabolomics data
Source: BMC Bioinformatics. 2018 Dec 22;19:538. doi: 10.1186/s12859-018-2487-5 (PMC6303911; doi:10.1186/s12859-018-2487-5)
Supplement: Supplementary file 5 — Descriptive files on the three human datasets: a summary of the inputs (descriptive_input.csv), input and reported subgraph in each dataset (dataset_input.csv, dataset_subgraph.csv and dataset_subgraph.pdf), hits discussed in the results section (descriptive_hits.csv). Also contains the database object (fella_data.RData) and metadata about the database (info_fella_data.txt), the KEGG version (info_kegg.txt) and the R session (info_session.txt). (ZIP 525 kb) [file 12859_2018_2487_MOESM5_ESM.zip › fella_sm/info_fella_data.txt]

General data:
- KEGG graph:
  * Nodes:  9900 
  * Edges:  31071 
  * Density:  0.0003170507 
  * Categories:
    + pathway [315]
    + module [182]
    + enzyme [1110]
    + reaction [4829]
    + compound [3464]
  * Size:  5.6 Mb 
- KEGG names are ready.
-----------------------------
Hypergeometric test:
- Matrix not loaded.
-----------------------------
Heat diffusion:
- Matrix not loaded.
- RowSums are ready.
-----------------------------
PageRank:
- Matrix not loaded.
- RowSums not loaded.
