# Supplementary material for: FELLA: an R package to enrich metabolomics data
Source: BMC Bioinformatics. 2018 Dec 22;19:538. doi: 10.1186/s12859-018-2487-5 (PMC6303911; doi:10.1186/s12859-018-2487-5)
Supplement: Supplementary file 5 — Descriptive files on the three human datasets: a summary of the inputs (descriptive_input.csv), input and reported subgraph in each dataset (dataset_input.csv, dataset_subgraph.csv and dataset_subgraph.pdf), hits discussed in the results section (descriptive_hits.csv). Also contains the database object (fella_data.RData) and metadata about the database (info_fella_data.txt), the KEGG version (info_kegg.txt) and the R session (info_session.txt). (ZIP 525 kb) [file 12859_2018_2487_MOESM5_ESM.zip › fella_sm/ovarian_subgraph.csv]

KEGG.id	Entry.type	KEGG.name	p.score
hsa00020	pathway	Citrate cycle (TCA cycle) - Homo sapiens (hum...	1e-06
hsa00250	pathway	Alanine, aspartate and glutamate metabolism -...	0.000526829484758849
hsa04071	pathway	Sphingolipid signaling pathway - Homo sapiens...	0.00250156975651458
hsa04142	pathway	Lysosome - Homo sapiens (human)	1e-06
hsa04210	pathway	Apoptosis - Homo sapiens (human)	0.000710487017460669
hsa04612	pathway	Antigen processing and presentation - Homo sa...	4.30125145137016e-06
hsa04620	pathway	Toll-like receptor signaling pathway - Homo s...	0.013537371782531
hsa04666	pathway	Fc gamma R-mediated phagocytosis - Homo sapie...	0.0227020610696694
hsa04742	pathway	Taste transduction - Homo sapiens (human)	0.00076291399845426
hsa04922	pathway	Glucagon signaling pathway - Homo sapiens (hu...	1e-06
hsa04930	pathway	Type II diabetes mellitus - Homo sapiens (hum...	0.000569230012033609
hsa05211	pathway	Renal cell carcinoma - Homo sapiens (human)	1e-06
hsa05230	pathway	Central carbon metabolism in cancer - Homo sa...	1e-06
M00009	module	Citrate cycle (TCA cycle, Krebs cycle)	1e-06
M00010	module	Citrate cycle, first carbon oxidation, oxaloa...	1e-06
M00011	module	Citrate cycle, second carbon oxidation, 2-oxo...	1.05421605271328e-06
M00029	module	Urea cycle	0.00290821486078594
M00049	module	Adenine ribonucleotide biosynthesis, IMP => A...	0.00102687859514849
M00092	module	Phosphatidylethanolamine (PE) biosynthesis, e...	0.00393148226398718
M00100	module	Sphingosine degradation	1.16821030054692e-05
M00383	module	ECV complex	0.00344220427079492
1.1.1.41	enzyme	isocitrate dehydrogenase (NAD+)	1e-06
1.1.1.42	enzyme	isocitrate dehydrogenase (NADP+)	0.0189269842338768
1.14.11.18	enzyme	phytanoyl-CoA dioxygenase	1e-06
1.14.11.2	enzyme	procollagen-proline 4-dioxygenase	0.0238628586711184
1.2.1.24	enzyme	succinate-semialdehyde dehydrogenase (NAD+)	0.00666982396299402
1.3.5.1	enzyme	succinate dehydrogenase	1e-06
2.3.1.48	enzyme	histone acetyltransferase	0.0176666190314309
2.3.3.1	enzyme	citrate (Si)-synthase	1e-06
2.3.3.8	enzyme	ATP citrate synthase	1e-06
2.5.1.132	enzyme	3-deoxy-D-glycero-D-galacto-nonulopyranosonat...	1e-06
2.7.1.1	enzyme	hexokinase	1.75938175647861e-06
2.7.1.82	enzyme	ethanolamine kinase	1e-06
2.7.1.91	enzyme	sphingosine kinase	0.00359569873892478
2.7.11.19	enzyme	phosphorylase kinase	3.50686224089998e-05
2.7.11.2	enzyme	[pyruvate dehydrogenase (acetyl-transferring)...	0.000164544814496237
2.7.7.13	enzyme	mannose-1-phosphate guanylyltransferase	0.00706029365731851
2.7.7.14	enzyme	ethanolamine-phosphate cytidylyltransferase	0.000306299556363851
3.1.22.1	enzyme	deoxyribonuclease II	1e-06
3.1.3.46	enzyme	fructose-2,6-bisphosphate 2-phosphatase	0.0109441908754262
3.1.3.75	enzyme	phosphoethanolamine/phosphocholine phosphatas...	1e-06
3.2.1.113	enzyme	mannosyl-oligosaccharide 1,2-alpha-mannosidas...	0.00433534546818204
3.2.1.114	enzyme	mannosyl-oligosaccharide 1,3-1,6-alpha-mannos...	0.014176795153679
3.2.1.24	enzyme	alpha-mannosidase	0.000367486946950679
3.4.14.1	enzyme	dipeptidyl-peptidase I	1e-06
3.4.14.9	enzyme	tripeptidyl-peptidase I	1e-06
3.4.16.5	enzyme	carboxypeptidase C	1e-06
3.4.18.1	enzyme	cathepsin X	1e-06
3.4.22.1	enzyme	cathepsin B	3.25196227284773e-06
3.4.22.15	enzyme	cathepsin L	0.0102974481845549
3.4.22.16	enzyme	cathepsin H	1e-06
3.4.22.27	enzyme	cathepsin S	1e-06
3.4.22.34	enzyme	legumain	1e-06
3.4.22.38	enzyme	cathepsin K	5.25816342311335e-05
3.4.22.41	enzyme	cathepsin F	1e-06
3.4.22.42	enzyme	cathepsin O	1e-06
3.4.22.43	enzyme	cathepsin V	1e-06
3.4.22.55	enzyme	caspase-2	0.000710487017461353
3.4.22.59	enzyme	caspase-6	0.000710487017461353
3.4.22.63	enzyme	caspase-10	0.0189565032140264
3.4.23.34	enzyme	cathepsin E	1e-06
3.4.23.5	enzyme	cathepsin D	1e-06
3.5.1.26	enzyme	N4-(beta-N-acetylglucosaminyl)-L-asparaginase	0.00958264214564362
3.6.1.3	enzyme	adenosinetriphosphatase	0.00935821741305101
3.7.1.2	enzyme	fumarylacetoacetase	0.00488431657938697
3.7.1.5	enzyme	acylpyruvate hydrolase	0.000334143825963581
4.1.1.32	enzyme	phosphoenolpyruvate carboxykinase (GTP)	0.0132168227265923
4.1.2.27	enzyme	sphinganine-1-phosphate aldolase	2.85725516559875e-06
4.2.1.2	enzyme	fumarate hydratase	1e-06
4.2.1.3	enzyme	aconitate hydratase	1e-06
4.2.3.2	enzyme	ethanolamine-phosphate phospho-lyase	1e-06
4.3.2.1	enzyme	argininosuccinate lyase	5.83344261770047e-06
4.3.2.2	enzyme	adenylosuccinate lyase	1e-06
5.3.1.8	enzyme	mannose-6-phosphate isomerase	1e-06
5.4.2.8	enzyme	phosphomannomutase	1e-06
6.2.1.4	enzyme	succinate---CoA ligase (GDP-forming)	1e-06
6.2.1.5	enzyme	succinate---CoA ligase (ADP-forming)	1e-06
6.3.1.17	enzyme	beta-citrylglutamate synthase	9.97291420094944e-06
6.3.4.16	enzyme	carbamoyl-phosphate synthase (ammonia)	0.0131575007679341
6.4.1.1	enzyme	pyruvate carboxylase	0.00143800456253043
R00351	reaction	acetyl-CoA:oxaloacetate C-acetyltransferase (...	1e-06
R00352	reaction	acetyl-CoA:oxaloacetate C-acetyltransferase [...	1e-06
R00402	reaction	succinate:NAD+ oxidoreductase	1e-06
R00405	reaction	Succinate:CoA ligase (ADP-forming)	1e-06
R00406	reaction	succinyl-CoA:(S)-malate CoA-transferase	0.00425400585250348
R00410	reaction	succinyl-CoA:acetoacetate CoA-transferase	0.000101390629858168
R00432	reaction	Succinate:CoA ligase (GDP-forming)	1e-06
R00479	reaction	isocitrate glyoxylate-lyase (succinate-formin...	1e-06
R00490	reaction	L-aspartate ammonia-lyase (fumarate-forming)	1e-06
R00709	reaction	isocitrate:NAD+ oxidoreductase (decarboxylati...	0.0113760397792584
R00713	reaction	succinate-semialdehyde:NAD+ oxidoreductase	4.56062343708033e-05
R00714	reaction	succinate-semialdehyde:NADP+ oxidoreductase	6.32893339716505e-05
R00727	reaction	Succinate:CoA ligase (IDP-forming)	7.15394059365828e-05
R00748	reaction	ethanolamine-phosphate phosphate-lyase (deami...	1e-06
R00867	reaction	ATP:D-fructose 6-phosphotransferase	0.00271358918146602
R00877	reaction	D-mannose aldose-ketose-isomerase	0.00255053187466417
R00881	reaction	GDP-mannose mannophosphohydrolase	0.00768611981456045
R00883	reaction	GDP:D-mannose-1-phosphate guanylyltransferase	0.00624002563995934
R00885	reaction	GTP:alpha-D-mannose-1-phosphate guanylyltrans...	0.00690111549573444
R00999	reaction	O-Succinyl-L-homoserine succinate-lyase (deam...	0.00247485618216721
R01082	reaction	(S)-malate hydro-lyase (fumarate-forming)	1e-06
R01083	reaction	N6-(1,2-dicarboxyethyl)AMP AMP-lyase (fumarat...	1e-06
R01085	reaction	3-fumarylpyruvate fumarylhydrolase	0.000103298930383264
R01086	reaction	2-(Nomega-L-arginino)succinate arginine-lyase...	3.36287982705598e-06
R01087	reaction	Maleate cis-trans-isomerase	1e-06
R01252	reaction	L-Proline,2-oxoglutarate:oxygen oxidoreductas...	0.0050236009025122
R01288	reaction	O4-succinyl-L-homoserine:hydrogen sulfide S-(...	0.0059792294887692
R01322	reaction	Citrate:CoA ligase (ADP-forming)	1e-06
R01324	reaction	citrate hydroxymutase	1e-06
R01325	reaction	citrate hydro-lyase (cis-aconitate-forming)	1e-06
R01326	reaction	ATP:D-mannose 6-phosphotransferase	1e-06
R01364	reaction	4-fumarylacetoacetate fumarylhydrolase	0.000402368938805006
R01468	reaction	ATP:ethanolamine O-phosphotransferase	1e-06
R01559	reaction	Succinyl-CoA:oxalate CoA-transferase	0.0217910604054263
R01818	reaction	D-mannose 6-phosphate 1,6-phosphomutase	1e-06
R01819	reaction	D-mannose-6-phosphate aldose-ketose-isomerase	1e-06
R01867	reaction	(S)-dihydroorotate:fumarate oxidoreductase	1e-06
R01900	reaction	isocitrate hydro-lyase (cis-aconitate-forming...	0.00523582023806984
R02037	reaction	S-Adenosyl-L-methionine:ethanolamine-phosphat...	1e-06
R02038	reaction	CTP:ethanolamine-phosphate cytidylyltransfera...	1e-06
R02052	reaction	Phosphatidylethanolamine ethanolaminephosphoh...	1e-06
R02164	reaction	succinate:quinone oxidoreductase	1e-06
R02464	reaction	Sphinganine-1-phosphate pamlmitaldehyde-lyase	1e-06
R02630	reaction	protein-N(pi)-phosphohistidine:D-mannose 6-ph...	1e-06
R02817	reaction	serine-phosphoethanolamine ethanolaminephosph...	1e-06
R03260	reaction	O-Succinyl-L-homoserine succinate-lyase (addi...	0.0116864363511687
R04559	reaction	1-(5'-Phosphoribosyl)-5-amino-4-(N-succinocar...	7.35908219821634e-06
R05598	reaction	Benzylsuccinate fumarate-lyase	0.000135806235414724
R05982	reaction	G00011 + 4 H2O <=> G00012 + 4 D-Mannose	0.00188163890926572
R05984	reaction	G00013 + 2 H2O <=> G00014 + 2 D-Mannose	0.00216174013461544
R06516	reaction	sphingosine-1-phosphate palmitaldehyde-lyase ...	0.000753145548328469
R06722	reaction	alpha 1,2-mannosyloligosaccharide alpha-D-man...	0.00188163890926572
R06789	reaction	(2Z,4E,7E)-2-Hydroxy-6-oxonona-2,4,7-triene-1...	4.26351999399511e-05
R06870	reaction	Phosphoethanolamine phosphohydrolase	1e-06
R07380	reaction	Lysoplasmalogen ethanolamine phosphohydrolase	0.00118963038292149
R07381	reaction	Plasmenylethanolamine ethanolamine phosphohyd...	1e-06
R10090	reaction	citrate:N6-acetyl-N6-hydroxy-L-lysine ligase ...	1e-06
R10343	reaction	succinyl-CoA:acetate CoA-transferase	1e-06
R10660	reaction	fumarate CoM:CoB oxidoreductase (succinate fo...	0.00487259660168718
R10677	reaction	citrate:L-glutamate ligase (ADP-forming)	1.6318992007264e-05
R11773	reaction	propionyl-CoA:succinate CoA transferase	7.79508667081498e-05
C00042	compound	Succinate	1e-06
C00122	compound	Fumarate	1e-06
C00158	compound	Citrate	1e-06
C00159	compound	D-Mannose	0.00122040251594449
C00275	compound	D-Mannose 6-phosphate	1e-06
C00311	compound	Isocitrate	0.0131714626244674
C00346	compound	Ethanolamine phosphate	1e-06
C00636	compound	D-Mannose 1-phosphate	0.0017568763574185
C05345	compound	beta-D-Fructose 6-phosphate	0.00469418198367934
