# Supplementary material for: FELLA: an R package to enrich metabolomics data
Source: BMC Bioinformatics. 2018 Dec 22;19:538. doi: 10.1186/s12859-018-2487-5 (PMC6303911; doi:10.1186/s12859-018-2487-5)
Supplement: Supplementary file 5 — Descriptive files on the three human datasets: a summary of the inputs (descriptive_input.csv), input and reported subgraph in each dataset (dataset_input.csv, dataset_subgraph.csv and dataset_subgraph.pdf), hits discussed in the results section (descriptive_hits.csv). Also contains the database object (fella_data.RData) and metadata about the database (info_fella_data.txt), the KEGG version (info_kegg.txt) and the R session (info_session.txt). (ZIP 525 kb) [file 12859_2018_2487_MOESM5_ESM.zip › fella_sm/ovarian_input.csv]

KEGG id	Names
C00042	Succinate,Succinic acid,Butanedionic acid,Ethylenesuccinic acid
C00122	Fumarate,Fumaric acid,trans-Butenedioic acid
C00158	Citrate,Citric acid,2-Hydroxy-1,2,3-propanetricarboxylic acid,2-Hydroxytricarballylic acid
C00275	D-Mannose 6-phosphate
C00346	Ethanolamine phosphate,O-Phosphorylethanolamine,Phosphoethanolamine,O-Phosphoethanolamine
