# Supplementary material for: FELLA: an R package to enrich metabolomics data
Source: BMC Bioinformatics. 2018 Dec 22;19:538. doi: 10.1186/s12859-018-2487-5 (PMC6303911; doi:10.1186/s12859-018-2487-5)
Supplement: Supplementary file 5 — Descriptive files on the three human datasets: a summary of the inputs (descriptive_input.csv), input and reported subgraph in each dataset (dataset_input.csv, dataset_subgraph.csv and dataset_subgraph.pdf), hits discussed in the results section (descriptive_hits.csv). Also contains the database object (fella_data.RData) and metadata about the database (info_fella_data.txt), the KEGG version (info_kegg.txt) and the R session (info_session.txt). (ZIP 525 kb) [file 12859_2018_2487_MOESM5_ESM.zip › fella_sm/malaria_input.csv]

KEGG id	Names
C00550	Sphingomyelin
C00735	Cortisol,Hydrocortisone,11beta,17alpha,21-Trihydroxy-4-pregnene-3,20-dione,Kendall's compound F,Reichstein's substance M
C01124	18-Hydroxycorticosterone
C02686	Galactosylceramide,Galactocerebroside,D-Galactosyl-N-acylsphingosine,Cerebroside,D-Galactosylceramide
C05469	17alpha,21-Dihydroxy-5beta-pregnane-3,11,20-trione,5beta-Pregnane-17alpha,21-diol-3,11,20-trione,4,5beta-Dihydrocortisone
C05471	11beta,17alpha,21-Trihydroxy-5beta-pregnane-3,20-dione,5beta-Pregnane-11beta,17alpha,21-triol-3,20-dione
C05474	3alpha,11beta,21-Trihydroxy-20-oxo-5beta-pregnan-18-al
C06462	Leukotriene F4,LTF4
C14831	8(R)-HPODE,(9Z,12Z)-(8R)-8-Hydroperoxyoctadeca-9,12-dienoic acid,(8R,9Z,12Z)-8-Hydroperoxyoctadeca-9,12-dienoate
