# Supplementary material for: FELLA: an R package to enrich metabolomics data
Source: BMC Bioinformatics. 2018 Dec 22;19:538. doi: 10.1186/s12859-018-2487-5 (PMC6303911; doi:10.1186/s12859-018-2487-5)
Supplement: Supplementary file 6 — R workspace from the gilt-head bream datasets. (ZIP 590 kb) [file 12859_2018_2487_MOESM6_ESM.zip]

Archive with 1 entries (1 files):
- vignette_dre_2e36ca31e32.RData
